# Supplementary material for: Sustainable Cyanobacterial Bloom Control: Inhibitory Effects of Nano Zero-Valent Iron on Microcystis aeruginosa and Metabolic Disruption
Source: Toxics. 2025 Oct 24;13(11):915. doi: 10.3390/toxics13110915 (PMC12656124; doi:10.3390/toxics13110915)
Supplement: Supplementary file 1 [file toxics-13-00915-s001.zip]

Archive with 1 entries (1 files):
- toxics-3897707-supplementary.pdf
